# Supplementary material for: Proper Selection of In Vitro Cell Model Affects the Characterization of the Neutralizing Antibody Response against SARS-CoV-2
Source: Viruses. 2022 Jun 7;14(6):1232. doi: 10.3390/v14061232 (PMC9230092; doi:10.3390/v14061232)
Supplement: Supplementary file 1 [file viruses-14-01232-s001.zip]

Archive with 1 entries (1 files):
- viruses-1733335-supplementary.pdf
